# Supplementary material for: Synergizing Deep Learning-Enabled Preprocessing and Human–AI Integration for Efficient Automatic Ground Truth Generation
Source: Bioengineering (Basel). 2024 Apr 28;11(5):434. doi: 10.3390/bioengineering11050434 (PMC11117745; doi:10.3390/bioengineering11050434)
Supplement: Supplementary file 1 [file bioengineering-11-00434-s001.zip]

Archive with 1 entries (1 files):
- bioengineering-2963122-supplementary.pdf
